# Supplementary material for: Surface Characterization and Antimicrobial Capability Evaluation of Medical-Grade Titanium Modified by Facile Immersion in the Solution of Novel Catechol-Terminated Compounds Having Cationic Quaternary Ammonium Functionality with Different Alkyl Chain Lengths
Source: J Funct Biomater. 2026 Jun 1;17(6):271. doi: 10.3390/jfb17060271 (PMC13301612; doi:10.3390/jfb17060271)
Supplement: Supplementary file 1 [file jfb-17-00271-s001.zip]

Archive with 1 entries (1 files):
- jfb-4305295-supplementary.pdf
